# Supplementary material for: Where’s Waldo? A new commensal species, Waldo arthuri (Mollusca, Bivalvia, Galeommatidae), from the Northeastern Pacific Ocean
Source: Zookeys. 2013 Jul 12;(316):67–80. doi: 10.3897/zookeys.316.4256 (PMC3713335; doi:10.3897/zookeys.316.4256)
Supplement: XML Treatment for Waldo [file zookeys.316.4256-treatment1.xml]

<!DOCTYPE tp:taxon-treatment
  PUBLIC "-//TaxonX//DTD Taxonomic Treatment Publishing DTD v0 20100105//EN" "tax-treatment-NSO.dtd">
<tp:taxon-treatment xmlns:tp="http://www.plazi.org/taxpub"><tp:treatment-meta><mixed-citation publication-type="journal"><person-group><name><surname>Valentich-Scott</surname><given-names>Paul</given-names></name><name><surname>Ó Foighil</surname><given-names>Diarmaid</given-names></name><name><surname>Li</surname><given-names>Jingchun</given-names></name></person-group><article-title>Where’s
                    <italic>Waldo</italic>? A new commensal species,
                    <italic>Waldo arthuri</italic> (Mollusca, Bivalvia, Galeommatidae), from the Northeastern Pacific Ocean</article-title><source>Zookeys</source><day>12</day><month>7</month><year>2013</year><volume>2013</volume><issue>316</issue><fpage>67</fpage><lpage>80</lpage><pub-id pub-id-type="doi">10.3897/zookeys.316.4256</pub-id></mixed-citation></tp:treatment-meta><tp:nomenclature><tp:taxon-name>
                            <tp:taxon-name-part taxon-name-part-type="genus">Waldo</tp:taxon-name-part>
                            <object-id xmlns:xlink="http://www.w3.org/1999/xlink" xlink:type="simple">http://species-id.net/wiki/Waldo</object-id>
                        </tp:taxon-name><tp:taxon-authority>Nicol, 1966</tp:taxon-authority><tp:nomenclature-citation-list><tp:nomenclature-citation><tp:taxon-name>Waldo</tp:taxon-name><comment><xref ref-type="bibr" rid="B26">Nicol 1966</xref>. Type species (original designation) <italic><tp:taxon-name>Lepton parasiticus</tp:taxon-name></italic> Dall, 1876. Recent, Antarctica.</comment></tp:nomenclature-citation></tp:nomenclature-citation-list></tp:nomenclature><tp:treatment-sec sec-type="Description"><title>Description.</title><p>Shell small (length less than 5 mm), ovate to trapezoidal, extremely thin, fragile, translucent to opaque, gaping ventrally and on anterior and posterior ends; sculpture of commarginal striae, weak radial ribs in some; periostracum thin to thick, <!--PageBreak-->translucent to white; hinge plate narrow, adults edentate; ligament internal; mantle papillate, reflected, covering most of outer shell surface; long, slender mantle tentacles extend well past shell margin; foot elongate, thin, triangular to cylindrical, heel strong to absent; with one demibranch on each side.</p></tp:treatment-sec><tp:treatment-sec sec-type="Discussion"><title>Discussion.</title><p><xref ref-type="bibr" rid="B38">Zelaya and Ituarte (2002)</xref> revived the use and understanding of this genus, with the redescription of the type species, <italic><tp:taxon-name>Waldo parasiticus</tp:taxon-name></italic>, and the description of a new species: <italic><tp:taxon-name>Waldo trapezialis</tp:taxon-name></italic>. They described, for the first time, the gross anatomy of members of the genus and suggested a possible position within the <tp:taxon-name>Galeommatoidea</tp:taxon-name>. All species are likely to be obligate commensals with echinoid echinoderms. Two additional species were described from the southwestern Atlantic Ocean (<xref ref-type="bibr" rid="B39">Zelaya and Ituarte 2013</xref>).</p></tp:treatment-sec><ref-list><ref id="B26"><mixed-citation xmlns:xlink="http://www.w3.org/1999/xlink" xlink:type="simple"><person-group><name name-style="western"><surname>Nicol</surname><given-names>N</given-names></name></person-group> (<year>1966</year>) <article-title>Description, ecology and geographic distribution of some Antarctic pelecypods.</article-title><source>Bulletin of American Palaeontology,</source><volume>51</volume> (<issue>231</issue>): <fpage>1</fpage>-<lpage>102</lpage>.</mixed-citation></ref><ref id="B38"><mixed-citation xmlns:xlink="http://www.w3.org/1999/xlink" xlink:type="simple"><person-group><name name-style="western"><surname>Zelaya</surname><given-names>DG</given-names></name><name name-style="western"><surname>Ituarte</surname><given-names>CF</given-names></name></person-group> (<year>2002</year>) <article-title>The identity of <italic>Waldo parasiticus</italic> (Dall, 1876) and description of <italic>Waldo trapezialis</italic> new species (Bivalvia: Galleomatoidea [sic]).</article-title><source>The Nautilus</source><volume>116</volume>: <fpage>109</fpage>-<lpage>117</lpage>.</mixed-citation></ref><ref id="B39"><mixed-citation xmlns:xlink="http://www.w3.org/1999/xlink" xlink:type="simple"><person-group><name name-style="western"><surname>Zelaya</surname><given-names>DG</given-names></name><name name-style="western"><surname>Ituarte</surname><given-names>C</given-names></name></person-group> (<year>2013</year>) <article-title>Two new species of <italic>Waldo</italic> Nicol 1966 from sub-Antarctic waters (Bivalvia: Galeommatoidea).</article-title><source>Marine Biology Research,</source><volume>9</volume> (<issue>8</issue>): <fpage>776</fpage>-<lpage>784</lpage>. doi: <ext-link ext-link-type="uri" xlink:href="http://dx.doi.org/10.1080/17451000.2013.765584" xlink:type="simple">10.1080/17451000.2013.765584</ext-link></mixed-citation></ref></ref-list></tp:taxon-treatment>
