# Supplementary material for: Where’s Waldo? A new commensal species, Waldo arthuri (Mollusca, Bivalvia, Galeommatidae), from the Northeastern Pacific Ocean
Source: Zookeys. 2013 Jul 12;(316):67–80. doi: 10.3897/zookeys.316.4256 (PMC3713335; doi:10.3897/zookeys.316.4256)
Supplement: XML Treatment for Waldo arthuri [file zookeys.316.4256-treatment2.xml]

<!DOCTYPE tp:taxon-treatment
  PUBLIC "-//TaxonX//DTD Taxonomic Treatment Publishing DTD v0 20100105//EN" "tax-treatment-NSO.dtd">
<tp:taxon-treatment xmlns:tp="http://www.plazi.org/taxpub"><tp:treatment-meta><mixed-citation publication-type="journal"><person-group><name><surname>Valentich-Scott</surname><given-names>Paul</given-names></name><name><surname>Ó Foighil</surname><given-names>Diarmaid</given-names></name><name><surname>Li</surname><given-names>Jingchun</given-names></name></person-group><article-title>Where’s
                    <italic>Waldo</italic>? A new commensal species,
                    <italic>Waldo arthuri</italic> (Mollusca, Bivalvia, Galeommatidae), from the Northeastern Pacific Ocean</article-title><source>Zookeys</source><day>12</day><month>7</month><year>2013</year><volume>2013</volume><issue>316</issue><fpage>67</fpage><lpage>80</lpage><pub-id pub-id-type="doi">10.3897/zookeys.316.4256</pub-id></mixed-citation></tp:treatment-meta><tp:nomenclature><tp:taxon-name>
                            <tp:taxon-name-part taxon-name-part-type="genus">Waldo</tp:taxon-name-part>
                            <tp:taxon-name-part taxon-name-part-type="species">arthuri</tp:taxon-name-part>
                            <object-id xmlns:xlink="http://www.w3.org/1999/xlink" xlink:type="simple">urn:lsid:zoobank.org:act:1000CA2C-56A1-4846-B8B0-91D3AD0199CE</object-id>
                            <object-id xmlns:xlink="http://www.w3.org/1999/xlink" xlink:type="simple">http://species-id.net/wiki/Waldo_arthuri</object-id>
                        </tp:taxon-name><tp:taxon-authority>Valentich-Scott, Ó Foighil &amp; Li</tp:taxon-authority><tp:taxon-status xmlns:xlink="http://www.w3.org/1999/xlink" xlink:type="simple">sp. n.</tp:taxon-status><xref ref-type="fig" rid="F1">Figures 1A–H</xref><xref ref-type="fig" rid="F2">, 2A–C</xref><tp:nomenclature-citation-list><tp:nomenclature-citation><tp:taxon-name>Divariscintilla</tp:taxon-name><comment><xref ref-type="bibr" rid="B5">“ ” sp. A Coan et al. 2000: 314</xref></comment></tp:nomenclature-citation></tp:nomenclature-citation-list></tp:nomenclature><tp:treatment-sec sec-type="Description"><title>Description.</title><p><bold>Shell</bold> extremely thin, fragile, moderately inflated, translucent; equilateral to slightly longer posteriorly, anterior end slightly flared to gently sloping (<xref ref-type="fig" rid="F1">Figure 1A-C</xref>); shell margins only weakly gaping if at all. <bold>Prodissoconch</bold> non-umbonate, D-shaped, with a greatly reduced PII comprised of a small number of faint commarginal striae bordering the metamorphic prodissoconch/dissoconch boundary (<xref ref-type="fig" rid="F1">Figure 1D</xref>), prodissoconch length ranged from 338 to 357 µm (n=8) (<xref ref-type="fig" rid="F1">Figure 1B</xref>). <bold>Dissoconch sculpture</bold> of commarginal striae, plus low broad irregular radial ribs; external sculpture variable, radial ribs absent to moderately strong, especially on anterior and posterior ends in some specimens. Beaks low, wide. <bold>Hinge plate</bold> extremely narrow, edentulous (<xref ref-type="fig" rid="F1">Figures 1E, F</xref>). Length to 5 mm.</p><p><bold>Mantle</bold> large, reflected, covering approximately 80% of outer shell surface when fully extended, not covering umbones (<xref ref-type="fig" rid="F1">Figure 1G</xref>); mantle can be completely retracted into the shell; reflected portion papillate (<xref ref-type="fig" rid="F1">Figure 1H</xref>); fused posteroventrally; facultative exhalant siphon, trumpet-shaped, non-papillate; anterior end thin, non-papillate.</p><p><bold>Mantle tentacles</bold> long, extend well past shell margins (<xref ref-type="fig" rid="F1">Figure 1G</xref>). Adult with projecting anterior pair, two laterally projecting pairs just posterior to anterior tentacles (one pair on each side); lateral tentacles not present on individuals less than 1 mm in length; ventral pair of tentacles just anterior of exhalant siphon (largest of all tentacles, in adults up to length of shell); single posterior tentacle projects dorsally to the exhalant opening. When animals are actively crawling, it appears that the tentacles might be used as levers to navigate between the urchin spines.</p><p><bold>Foot</bold> large, exceeds the length of the shell when fully extended, vermiform, without heel (<xref ref-type="fig" rid="F1">Figure 1G</xref>); long ventral byssal groove extending to end of smooth foot tip. This species is an active crawler, and can also attach to the host by byssal threads.</p><fig id="F1" position="float" orientation="portrait"><label>Figure 1.</label><caption><p><bold>A–H</bold> <italic><tp:taxon-name>Waldo arthuri</tp:taxon-name></italic> new species <bold>A–E</bold> paratypes, SBMNH 149934 <bold>A–C</bold> Exterior of left valve <bold>D</bold> Prodissoconch <bold>E</bold> Close up of hinge of both valves <bold>F</bold> Close up of hinge of right valve <bold>G</bold> Live animal with extended mantle and mantle tentacles; posterior mantle tentacle (<italic>pt</italic>); siphon (<italic>s</italic>), foot (<italic>f</italic>), lateral mantle tentacle (<italic>lt</italic>), anterior mantle tentacle (<italic>at</italic>) <bold>H</bold> Detail of mantle papillae. <bold>A–C, G</bold> scale bar = 1 mm; <bold>D–F, H</bold> scale bar = 100 µm.</p></caption><graphic xmlns:xlink="http://www.w3.org/1999/xlink" xlink:href="ZooKeys-316-067-g001.jpg" position="float" orientation="portrait" xlink:type="simple"/></fig><!--PageBreak--><!--PageBreak--><p><bold>Ctenidia</bold> with one demibranch on each side, comprised of about 12-15 widely spaced filaments in larger specimens.</p></tp:treatment-sec><tp:treatment-sec sec-type="Development"><title>Development.</title><p>The reproduction is typical of galeommatoideans, in that the animal is hermaphroditic, and the young are brooded in the ctenidia. Two brooding individuals sampled in 1989 showed early and mid developmental stages respectively. Fecundity was low; the early developmental stage individual (3.8 mm length) had 160 yolky embryos all at the blastula stage (approximately 200 µm in diameter) (<xref ref-type="fig" rid="F2">Figure 2A</xref>). The second specimen was brooding mid-late stage shelled embryos (~ 270 µm length) with a protruding unciliated velum containing partially depleted yolk reserves, a larger dense mass of yolk present in anterior visceral mass, a papillate mantle that extended outside of the valve margins, and a protruding foot. The smallest non-brooded individual observed (370 µm length) byssally attached to its urchin host, had attained a modest (20 µm) increment of dissoconch growth, but notably still had visible yolk reserves dispersed across its visceral mass (<xref ref-type="fig" rid="F2">Figure 2C</xref>). Although we have not observed early ontogeny, these characteristics, together with the non-umbonate prodissonch, point unambiguously toward a non-pelagic developmental mode.</p><fig id="F2" position="float" orientation="portrait"><label>Figure 2.</label><caption><p>Photographs of live <italic><tp:taxon-name>Waldo arthuri</tp:taxon-name></italic> material sampled in Barkeley Sound in 1989. <bold>A</bold> Brooding adult attached to its host. Note the papillated mantle (<italic>m</italic>) that is partially retracted and the presence of ~ 200 µm diameter white yolky early embryos (<italic>e</italic>) in its ctenidia, visible through the transparent shell <bold>B</bold> Micrograph of mid-late development embryo (equivalent to the pediveliger stage in pelagic developing bivalves) that was dissected from its brooding parent’s ctenidia. Labels indicate protruding foot (<italic>f</italic>), modified non-ciliated velum (<italic>v</italic>) with partially consumed yolk reserves (white areas) and mantle papillae (<italic>mp</italic>) in addition to a dense mass of yolk (y) sequestered in the anterior shelled half of the embryo <bold>C</bold> Micrograph of smallest/youngest (20 µm of dissoconch growth) specimen observed attached to an urchin host. Note the protruding foot (<italic>f</italic>) and the apparent presence of persistent yolk reserves (<italic>y</italic>) dispersed throughout much of the juvenile’s visceral mass.</p></caption><graphic xmlns:xlink="http://www.w3.org/1999/xlink" xlink:href="ZooKeys-316-067-g002.jpg" position="float" orientation="portrait" xlink:type="simple"/></fig></tp:treatment-sec><tp:treatment-sec sec-type="Type locality"><title>Type locality.</title><p>USA, California, San Luis Obispo County, off Pt. San Luis; <named-content xmlns:xlink="http://www.w3.org/1999/xlink" content-type="dwc:verbatimCoordinates" xlink:type="simple">35°05'18'N, 121°00'54"W</named-content>; 409 m.</p></tp:treatment-sec><tp:treatment-sec sec-type="Type material"><title>Type material.</title><p>Holotype, SBMNH 235142, conjoined shell and anatomy, length 2.5 mm, height 1.5 mm. Holotype comprises two conjoined valves, with anatomy, preserved in 70% ethyl alcohol. Given its wet preservation and small size we were unable to capture high quality photographs of the holotype.</p><p>7 Paratypes, SBMNH 149934, same locality as holotype (<xref ref-type="fig" rid="F1">Figures 1A–E</xref>), specimens mounted on SEM stub; <xref ref-type="fig" rid="F1">Figure 1A</xref> length 2.45 mm, height 1.45 mm; <xref ref-type="fig" rid="F1">Figure 1B</xref> length 2.55 mm, height 1.45 mm; <xref ref-type="fig" rid="F1">Figure 1C</xref> length 2.61 mm, height 1.63 mm.</p><p>3 Paratypes, SBMNH 235142, same locality as holotype (preserved in 100% EtOH).</p><p>4 Paratypes, SBMNH 149933, Canada, British Columbia, Sanford Island, Barkley Sound; <named-content xmlns:xlink="http://www.w3.org/1999/xlink" content-type="dwc:verbatimCoordinates" xlink:type="simple">48°51'28"N, 125°08'57"W</named-content>; 80 m, attached to <italic><tp:taxon-name>Brisaster latifrons</tp:taxon-name></italic>.</p><p>34 Paratypes, UMMZ 303919, Canada, British Columbia, Imperial Eagle Channel; <named-content xmlns:xlink="http://www.w3.org/1999/xlink" content-type="dwc:verbatimCoordinates" xlink:type="simple">48°55.052'N, 125°13.657'W</named-content> (preserved in 100% EtOH).</p></tp:treatment-sec><tp:treatment-sec sec-type="Distribution"><title>Distribution and habitat.</title><p>Canada, British Columbia, Barkley Sound, Sanford Island, 80 meters, and Imperial Eagle Channel in soft sediments; and United States, California, from Monterey Bay to La Jolla, from 113 to 444 meters [SBMNH].</p><p>Ten juvenile specimens from the intertidal zone of Smeaton Bay, Alaska (<named-content xmlns:xlink="http://www.w3.org/1999/xlink" content-type="dwc:verbatimCoordinates" xlink:type="simple">55.4°N, 130.6°W</named-content>) [SBMNH 149330] are too small to be identified to species, but might also be <italic><tp:taxon-name>Waldo arthuri</tp:taxon-name></italic>.</p></tp:treatment-sec><tp:treatment-sec sec-type="Commensal relationship"><title>Commensal relationship.</title><p>Crawling on the oral surface of the heart urchin <italic><tp:taxon-name>Brisaster latifrons</tp:taxon-name></italic>, primarily near the peristome. In 1989, most Barkley Sound heart urchins examined had a single bivalve although up to 3 specimens were collected on a single host. In 2011, the commensals were more plentiful: 22/33 urchins bore at least 1 commensal (mean = 2.7 clams/urchin); the maximum number on an individual host was 23 clams.</p><!--PageBreak--></tp:treatment-sec><tp:treatment-sec sec-type="Discovery"><title>Discovery.</title><p>Independently discovered in the late 1980’s by Arthur Fontaine and Diarmaid Ó Foighil in British Columbia and Paul Valentich-Scott and Donald Cadien in southern California.</p></tp:treatment-sec><tp:treatment-sec sec-type="Etymology"><title>Etymology.</title><p>This species is named after Dr. Arthur Fontaine, Professor Emeritus of Biology at the University of Victoria, British Columbia, Canada.</p></tp:treatment-sec><tp:treatment-sec sec-type="Comparisons"><title>Comparisons.</title><p><xref ref-type="table" rid="T1">Table 1</xref> provides characteristics to separate <!--PageBreak--><italic><tp:taxon-name>Waldo arthuri</tp:taxon-name></italic> from other members of the genus. The Antarctic <italic><tp:taxon-name>Waldo parasiticus</tp:taxon-name></italic> is subequilateral, has a distinct anterior gape, and lacks the elongate anterior and posterior tentacles. <italic><tp:taxon-name>Waldo trapezialis</tp:taxon-name></italic>, has a strong saddle shaped internal ligament, is subequilateral, and lacks strong radial sculpture. <italic><tp:taxon-name>Waldo digitatus</tp:taxon-name></italic> Zelaya &amp; Ituarte, 2013 lacks the radial sculpture and has a large number of mantle tentacles ventrally. <italic><tp:taxon-name>Waldo arthuri</tp:taxon-name></italic> is closest to <italic><tp:taxon-name>Waldo paucitentaculatus</tp:taxon-name></italic> Zelaya &amp; Ituarte, 2013, which has wider, stronger radial ribs, a strongly crenulate ventral margin, and a much narrower anterior end.</p><table-wrap id="T1" position="float" orientation="portrait"><label>Table 1.</label><caption><p>Comparison of morphologic characteristics of members of the genus <italic><tp:taxon-name>Waldo</tp:taxon-name></italic>. &lt;br/&gt;</p></caption><table><tbody><tr><td rowspan="1" colspan="1"><bold>Taxa</bold></td><td rowspan="1" colspan="1"><bold>Shell shape</bold></td><td rowspan="1" colspan="1"><bold>Living animal</bold></td><td rowspan="1" colspan="1"><bold>Pedal mantle tentacles</bold></td><td rowspan="1" colspan="1"><bold>Crenulate ventral margin</bold></td></tr><tr><td rowspan="1" colspan="1"><italic><tp:taxon-name>Waldo arthuri</tp:taxon-name></italic></td><td rowspan="1" colspan="1"><graphic xmlns:xlink="http://www.w3.org/1999/xlink" xlink:href="ZooKeys-316-067-i001.jpg" position="float" orientation="portrait" xlink:type="simple"/></td><td rowspan="1" colspan="1"><graphic xmlns:xlink="http://www.w3.org/1999/xlink" xlink:href="ZooKeys-316-067-i002.jpg" position="float" orientation="portrait" xlink:type="simple"/></td><td rowspan="1" colspan="1">1 pair</td><td rowspan="1" colspan="1">no</td></tr><tr><td rowspan="1" colspan="1"><italic><tp:taxon-name>Waldo parasiticus</tp:taxon-name></italic></td><td rowspan="1" colspan="1"><graphic xmlns:xlink="http://www.w3.org/1999/xlink" xlink:href="ZooKeys-316-067-i003.jpg" position="float" orientation="portrait" xlink:type="simple"/></td><td rowspan="1" colspan="1"><graphic xmlns:xlink="http://www.w3.org/1999/xlink" xlink:href="ZooKeys-316-067-i004.jpg" position="float" orientation="portrait" xlink:type="simple"/></td><td rowspan="1" colspan="1">5 pair</td><td rowspan="1" colspan="1">yes</td></tr><tr><td rowspan="1" colspan="1"><italic><tp:taxon-name>Waldo trapezialis</tp:taxon-name></italic></td><td rowspan="1" colspan="1"><graphic xmlns:xlink="http://www.w3.org/1999/xlink" xlink:href="ZooKeys-316-067-i005.jpg" position="float" orientation="portrait" xlink:type="simple"/></td><td rowspan="1" colspan="1">unfigured</td><td rowspan="1" colspan="1">3 pair</td><td rowspan="1" colspan="1">no</td></tr><tr><td rowspan="1" colspan="1"><italic><tp:taxon-name>Waldo paucitentaculatus</tp:taxon-name></italic></td><td rowspan="1" colspan="1"><graphic xmlns:xlink="http://www.w3.org/1999/xlink" xlink:href="ZooKeys-316-067-i006.jpg" position="float" orientation="portrait" xlink:type="simple"/></td><td rowspan="1" colspan="1"><graphic xmlns:xlink="http://www.w3.org/1999/xlink" xlink:href="ZooKeys-316-067-i007.jpg" position="float" orientation="portrait" xlink:type="simple"/></td><td rowspan="1" colspan="1">1-3 pair</td><td rowspan="1" colspan="1">yes</td></tr><tr><td rowspan="1" colspan="1"><italic><tp:taxon-name>Waldo digitatus</tp:taxon-name></italic></td><td rowspan="1" colspan="1"><graphic xmlns:xlink="http://www.w3.org/1999/xlink" xlink:href="ZooKeys-316-067-i008.jpg" position="float" orientation="portrait" xlink:type="simple"/></td><td rowspan="1" colspan="1"><graphic xmlns:xlink="http://www.w3.org/1999/xlink" xlink:href="ZooKeys-316-067-i009.jpg" position="float" orientation="portrait" xlink:type="simple"/></td><td rowspan="1" colspan="1">5-15 pair</td><td rowspan="1" colspan="1">slightly</td></tr></tbody></table></table-wrap><p><italic><tp:taxon-name>Scintillona bellerophon</tp:taxon-name></italic> Ó Foighil &amp; Gibson, 1984 is the only other galeommatid from the northeast Pacific that has been recorded as an epibiont on echinoderms. This species attaches externally to the sea cucumber, <italic><tp:taxon-name>Leptosynapta clarki</tp:taxon-name></italic> (Heding, 1928). <italic><tp:taxon-name>Scintillona bellerophon</tp:taxon-name></italic> has cardinal teeth in both valves. The shell is much thicker, and not transparent, when compared with <italic><tp:taxon-name>Waldo arthuri</tp:taxon-name></italic>.</p><p>A species from Japan and Hawaii, <!--PageBreak--><italic><tp:taxon-name>Scintillona stigmatica</tp:taxon-name></italic> (Pilsbry, 1921), has been collected on the heart urchin, <italic><tp:taxon-name>Brissus latecarinatus</tp:taxon-name></italic> (Leske, 1778). <xref ref-type="bibr" rid="B37">Yamamoto and Habe (1974)</xref> illustrate this bivalve on the ventral surface of the urchin, in an arrangement very similar to <italic><tp:taxon-name>Waldo arthuri</tp:taxon-name></italic>. However <italic><tp:taxon-name>Scintillona stigmatica</tp:taxon-name></italic>, as with <italic><tp:taxon-name>Scintillona bellerophon</tp:taxon-name></italic>, has a cardinal tooth in each valve. In addition, <italic><tp:taxon-name>Scintillona stigmatica</tp:taxon-name></italic> has a red-brown stripe of color running laterally from the umbones to the posteroventral margin.</p><p>In the eastern Atlantic Ocean, <xref ref-type="bibr" rid="B11">Gage (1966)</xref> documented two species of “<italic><tp:taxon-name>Montacuta</tp:taxon-name></italic>” attached to spantangoid urchins. Both species have a dentate hinge, and are easily separated from the new species.</p><p>Other similar North American species include those belonging to <italic><tp:taxon-name>Divariscintilla</tp:taxon-name></italic>. <xref ref-type="bibr" rid="B21">Mikkelsen and Bieler (1989</xref>, <xref ref-type="bibr" rid="B22">1992</xref>) describe five species of <italic><tp:taxon-name>Divariscintilla</tp:taxon-name></italic> from Florida. Externally these species all have a papillate, reflected mantle, and long mantle tentacles, similar to the new species. However members of <italic><tp:taxon-name>Divariscintilla</tp:taxon-name></italic> have distinct cardinal teeth.</p></tp:treatment-sec><ref-list><ref id="B5"><mixed-citation xmlns:xlink="http://www.w3.org/1999/xlink" xlink:type="simple"><person-group><name name-style="western"><surname>Coan</surname><given-names>EV</given-names></name><name name-style="western"><surname>Valentich-Scott</surname><given-names>P</given-names></name><name name-style="western"><surname>Bernard</surname><given-names>FR</given-names></name></person-group> (<year>2000</year>) <source>Bivalve seashells of western North America. Marine bivalve mollusks from Arctic Alaska to Baja California. Santa Barbara Museum of Natural History, Monographs 2, Studies in Biodiversity 2, Santa Barbara, 764 pp.</source></mixed-citation></ref><ref id="B37"><mixed-citation xmlns:xlink="http://www.w3.org/1999/xlink" xlink:type="simple"><person-group><name name-style="western"><surname>Yamamoto</surname><given-names>G</given-names></name><name name-style="western"><surname>Habe</surname><given-names>T</given-names></name></person-group> (<year>1974</year>) <source><italic>Scintillona stigmatica</italic> (Pislbry) new to Japan. Venus 33: 116.</source></mixed-citation></ref><ref id="B11"><mixed-citation xmlns:xlink="http://www.w3.org/1999/xlink" xlink:type="simple"><person-group><name name-style="western"><surname>Gage</surname><given-names>JD</given-names></name></person-group> (<year>1966</year>) <article-title>Observations on the bivalves <italic>Montacuta substriata</italic> and <italic>M. ferruginosa</italic>, ‘commensals’ with spatangoids.</article-title><source>Journal of the Marine Biological Association of the United Kingdom,</source><volume>46</volume>: <fpage>49</fpage>-<lpage>70</lpage>. doi: <ext-link ext-link-type="uri" xlink:href="http://dx.doi.org/10.1017/S0025315400017549" xlink:type="simple">10.1017/S0025315400017549</ext-link></mixed-citation></ref><ref id="B21"><mixed-citation xmlns:xlink="http://www.w3.org/1999/xlink" xlink:type="simple"><person-group><name name-style="western"><surname>Mikkelsen</surname><given-names>PM</given-names></name><name name-style="western"><surname>Bieler</surname><given-names>R</given-names></name></person-group> (<year>1989</year>) <article-title>Biology and comparative anatomy of <italic>Divariscintilla yoyo</italic> and <italic>D. troglodytes</italic>, two new species of Galeommatidae (Bivalvia) from stomatopod burrows in eastern Florida.</article-title><source>Malacologia</source><volume>31</volume>: <fpage>175</fpage>-<lpage>195</lpage>.</mixed-citation></ref><ref id="B22"><mixed-citation xmlns:xlink="http://www.w3.org/1999/xlink" xlink:type="simple"><person-group><name name-style="western"><surname>Mikkelsen</surname><given-names>PM</given-names></name><name name-style="western"><surname>Bieler</surname><given-names>R</given-names></name></person-group> (<year>1992</year>) <article-title>Biology and comparative anatomy of three new species of commensal Galeommatidae, with a possible case of mating behavior in bivalves.</article-title><source>Malacologia</source><volume>34</volume>: <fpage>1</fpage>-<lpage>24</lpage>.</mixed-citation></ref></ref-list></tp:taxon-treatment>
